# Supplementary material for: Technocrats vs. tipping points: How East Asian governance shapes global emissions
Source: PLoS One. 2026 Jan 20;21(1):e0339968. doi: 10.1371/journal.pone.0339968 (PMC12818633; doi:10.1371/journal.pone.0339968)
Supplement: S1 File — (XLSX) [file pone.0339968.s001.xlsx]

## Sheet: Variable Codebook
Variable_Name	Variable_Label	Description	Unit_of_Measurement	Transformations_Applied	Time_Period	Missing_Data_Treatment	Source
FossilSubsidies	Fossil Fuel Subsidies	Financial expenditures supporting fossil energy, reflecting vested economic interests in fossil fuels	Percent of GDP	NA	2022	NA	Black S, Liu AA, Parry I, Vernon N. IMF Fossil Fuel Subsidies Data: 2023 Update. IMF Working Paper No. 2023/169 [Internet]. Available from: http://dx.doi.org/10.5089/9798400253416.001
CoalShare	Coal Share in Electricity Mix	Percentage of Coal in Total Electricity Mix, capturing supply-side coal dependency	Percentage of total electricity generation	NA	2022	NA	International Energy Agency (IEA). (2025). World Energy Balances, IEA, Paris.
Democracy	Electoral Democracy Index	Electoral Democracy Index (v2x_polyarchy) measuring extent to which citizens can participate in free and fair elections, complemented by freedoms of expression, association, and universal suffrage	0-1.0 normalized scale, with higher values indicating more democratic	NA	2022	NA	Coppedge, M., Gerring, J., Knutsen, C. H., Lindberg, S. I., Teorell, J., Altman, D., ... & Wilson, S. (2024). V-Dem Codebook v14 (Varieties of Democracy Project). University of Gothenburg.
Corruption	Control of Corruption (Percentile Rank)	Worldwide Governance Indicators corruption index measuring corruption control	Percentile rank	Reverse coded so that a higher rank indicates higher corruption levels.	2023	NA	World Bank. Worldwide Governance Indicators: Control of Corruption [Internet]. Washington, DC: World Bank Group; [cited 2025 May 30]. Available from: https://databank.worldbank.org/reports.aspx?Report_Name=WGI-Table&Id=ceea4d8b
Salience	Environmental Issue Salience	Percent of country population selecting environment as first or second most important national issue	Percentage of population	Recoded from two survey items (ISSP Q1a and Q1b) to create one binary variable with a value of 1 if environment was selected as one of the top 2 issues and 0 otherwise	2019-21	NA	ISSP Research Group (2022). International Social Survey Programme: Environment IV - ISSP 2020. GESIS, Cologne.
Prices	Willingness to Pay Higher Prices	Average willingness to pay higher prices for environmental protection	Scale 1-5	Reverse coded so that scale ranges from 1 = Very Unwilling to 5 = Very Willing	2019-21	NA	ISSP Research Group (2022). International Social Survey Programme: Environment IV - ISSP 2020. GESIS, Cologne.
Taxes	Willingness to Pay Higher Taxes	Average willingness to pay higher taxes for environmental protection	Scale 1-5	Reverse coded so that scale ranges from 1 = Very Unwilling to 5 = Very Willing	2019-21	NA	ISSP Research Group (2022). International Social Survey Programme: Environment IV - ISSP 2020. GESIS, Cologne.
LivingStandard	Willingness to Reduce Living Standard	Average willingness to reduce standard of living for environmental protection	Scale 1-5	Reverse coded so that scale ranges from 1 = Very Unwilling to 5 = Very Willing	2019-21	NA	ISSP Research Group (2022). International Social Survey Programme: Environment IV - ISSP 2020. GESIS, Cologne.
Member	Environmental Organization Membership	Percent of country population that are members of environmental organizations	Percentage of population	Original participant responses were recoded from 1 = No and 2 = Yes to 0 = No and 1 = Yes.	2019-21	NA	ISSP Research Group (2022). International Social Survey Programme: Environment IV - ISSP 2020. GESIS, Cologne.
Petition	Environmental Petition Signing	Percent of country population that had signed petitions for environmental causes	Percentage of population	Original participant responses were recoded from 1 = No and 2 = Yes to 0 = No and 1 = Yes.	2019-21	NA	ISSP Research Group (2022). International Social Survey Programme: Environment IV - ISSP 2020. GESIS, Cologne.
Donation	Environmental Donations	Percent of country population that had donated to environmental causes	Percentage of population	Original participant responses were recoded from 1 = No and 2 = Yes to 0 = No and 1 = Yes.	2019-21	NA	ISSP Research Group (2022). International Social Survey Programme: Environment IV - ISSP 2020. GESIS, Cologne.
Protest	Environmental Protest Participation	Percent of country population that had participated in environmental protests	Percentage of population	Original participant responses were recoded from 1 = No and 2 = Yes to 0 = No and 1 = Yes.	2019-21	NA	ISSP Research Group (2022). International Social Survey Programme: Environment IV - ISSP 2020. GESIS, Cologne.
Representativeness	Environmental Representativeness of Parties	Absolute value of the difference in the ISSP Party Left-Right variable between people selecting environment as first or second most important issue and those who do not (see our Salience variable in this table), reflecting the extent to which existing political parties offer institutional channels for the expression of attitudes towards the environment	Absolute difference score	Calculated the absolute value of the difference in the PartyL_R variable between respondents with Salience = 1 vs. Salience = 0.	2019-21	China was given a value of '0' as there is only one party. For Taiwan, the difference was calculated for the pan-Blue parties and the pan-Green parties.	ISSP Research Group (2022). International Social Survey Programme: Environment IV - ISSP 2020. GESIS, Cologne.
GhGs_CCPI1	GHG Emissions Score	GHG Emissions Score from the Climate Change Performance Index (CCPI), which evaluates a country's performance in reducing greenhouse gas emissions by assessing current per capita emissions, emission trends, compatibility with a well-below-2°C pathway, and 2030 targets.	Scale 0-100 (higher values indicate better performance)	NA	2021	Nearest Neighbors (k=3) imputation for Iceland.	Burck, J., Uhlich, T., Bals, C., Höhne, N., Nascimento, L., & Wong, J. (2023). Climate Change Performance Index 2022: Monitoring climate mitigation efforts of 60 countries plus the EU – covering 92% of global greenhouse gas emissions. Germanwatch, New Climate Institute & Climate Action Network.
Renewables_CCPI2	Renewable Energy Score	CCPI measurement of share of renewable energy in total energy use, growth trend, and alignment with well below 2°C scenario	Scale 0-100 (higher values indicate better performance)	NA	2021	Nearest Neighbors (k=3) imputation for Iceland.	Burck, J., Uhlich, T., Bals, C., Höhne, N., Nascimento, L., & Wong, J. (2023). Climate Change Performance Index 2022: Monitoring climate mitigation efforts of 60 countries plus the EU – covering 92% of global greenhouse gas emissions. Germanwatch, New Climate Institute & Climate Action Network.
EnergyUse_CCPI3	Energy Use Score	CCPI tracking of per capita energy consumption levels, trends, and alignment with sustainable transition	Scale 0-100 (higher values indicate better performance)	NA	2021	Nearest Neighbors (k=3) imputation for Iceland.	Burck, J., Uhlich, T., Bals, C., Höhne, N., Nascimento, L., & Wong, J. (2023). Climate Change Performance Index 2022: Monitoring climate mitigation efforts of 60 countries plus the EU – covering 92% of global greenhouse gas emissions. Germanwatch, New Climate Institute & Climate Action Network.
ClimatePolicy_CCPI4	Climate Policy Score	CCPI evaluation of country's climate policy effectiveness at national and international levels, based on expert assessments of policy ambition and implementation	Scale 0-100 (higher values indicate better performance)	NA	2021	Nearest Neighbors (k=3) imputation for Iceland.	Burck, J., Uhlich, T., Bals, C., Höhne, N., Nascimento, L., & Wong, J. (2023). Climate Change Performance Index 2022: Monitoring climate mitigation efforts of 60 countries plus the EU – covering 92% of global greenhouse gas emissions. Germanwatch, New Climate Institute & Climate Action Network.
CCPIscore	Aggregated score for CCPI 1 through CCPI 4 above. (This variable was NOT used in our analysis; it was only used to order the cluster boxplots in Fig 6 of the manuscript.)	Aggregated score for CCPI 1 through CCPI 4 above.	Scale 0-100 (higher values indicate better performance)	NA	2021		Burck, J., Uhlich, T., Bals, C., Höhne, N., Nascimento, L., & Wong, J. (2023). Climate Change Performance Index 2022: Monitoring climate mitigation efforts of 60 countries plus the EU – covering 92% of global greenhouse gas emissions. Germanwatch, New Climate Institute & Climate Action Network.
sdg7_co2twh	CO2 Intensity (SDG7)	CO₂ emissions per unit of energy supply, measuring carbon intensity of energy production	CO₂ emissions per unit of energy supply	NA	2022	Nearest Neighbors (k=3) imputation for Taiwan.	Sachs, J., Schmidt-Traub, G., Kroll, C., Lafortune, G., Fuller, G., & Woelm, F. (2024). Sustainable Development Report 2024: The SDGs and the Global Sustainable Development Index. Cambridge University Press.
sdg7_renewcon	Renewable Energy Share (SDG7)	Renewable energy share in final energy consumption, tracking the proportion of energy sourced from renewables	Percentage of total final energy consumption	NA	2022	Nearest Neighbors (k=3) imputation for Taiwan.	Sachs, J., Schmidt-Traub, G., Kroll, C., Lafortune, G., Fuller, G., & Woelm, F. (2024). Sustainable Development Report 2024: The SDGs and the Global Sustainable Development Index. Cambridge University Press.
sdg13_co2gcp	Fossil Fuel Emissions (SDG13)	Direct CO₂ emissions from fossil fuel combustion and industrial processes	Metric tons of CO₂ emissions	NA	2022	Nearest Neighbors (k=3) imputation for Taiwan.	Sachs, J., Schmidt-Traub, G., Kroll, C., Lafortune, G., Fuller, G., & Woelm, F. (2024). Sustainable Development Report 2024: The SDGs and the Global Sustainable Development Index. Cambridge University Press.
sdg13_ghgimport	Imported GhGs (SDG13)	Emissions embodied in imported goods, measuring CO₂ emissions associated with imported products	Metric tons of CO₂ emissions	NA	2022	Nearest Neighbors (k=3) imputation for Taiwan.	Sachs, J., Schmidt-Traub, G., Kroll, C., Lafortune, G., Fuller, G., & Woelm, F. (2024). Sustainable Development Report 2024: The SDGs and the Global Sustainable Development Index. Cambridge University Press.
CoalRents2021	Coal rents	Calculated as the difference between the regional price of coal and the average cost of producing it; used to account for the contribution of coal to economic output.	Percentage of GDP	NA	2021	NA	World Bank. (n.d.). World Bank Open Data | Data. Retrieved May 30, 2025, from https://data.worldbank.org/
Oil_rent_2021	Oil rents	Calculated as the difference between the regional price of oil and the average cost of producing it; used to account for the contribution of oil to economic output.	Percentage of GDP	NA	2021	NA	World Bank. (n.d.). World Bank Open Data | Data. Retrieved May 30, 2025, from https://data.worldbank.org/
Gas_rent_2021	Natural gas rents	Calculated as the difference between the regional price of natural gas and the average cost of producing it; used to account for the contribution of oil to economic output.	Percentage of GDP	NA	2021	NA	World Bank. (n.d.). World Bank Open Data | Data. Retrieved May 30, 2025, from https://data.worldbank.org/
OilGasRents_2021	Oil and gas rents	Sum of the 2021 values for oil rent and natural gas rent for each country	Percentage of GDP	NA	2021	NA	World Bank. (n.d.). World Bank Open Data | Data. Retrieved May 30, 2025, from https://data.worldbank.org/
CoalOilGas_Rent_2021	Fossil fuel rents	Sum of the 2021 values for coal rent, oil rent, and natural gas rent for each country	Percentage of GDP	NA	2021	NA	World Bank. (n.d.). World Bank Open Data | Data. Retrieved May 30, 2025, from https://data.worldbank.org/

## Sheet: Data
Country	ISO3	Cluster_K6	Cluster_Label_K6	FossilSubsidies	CoalShare	Democracy	Corruption	Salience	Prices	Taxes	LivingStandard	Member	Petition	Donation	Protest	Representativeness	GhGs_CCPI1	Renewables_CCPI2	EnergyUse_CCPI3	ClimatePolicy_CCPI4	sdg7_co2twh	sdg7_renewcon	sdg13_co2gcp	sdg13_ghgimport	CoalOilGas_Rent_2021	CoalRents2021	Oil_rent_2021	Gas_rent_2021	OilGasRents_2021	CCPIscore
Australia	AUS	1	Western Democracies	0.41	28.7	0.85	4.25	20.6	2.8	2.61	3.26	0.07	0.37	0.31	0.06	0.51	18.39	2.94	7.43	7.51	74.58	15.19	24.7	42.51	2.77	0.79	0.26	1.72	1.98	36.26
Austria	AUT	1	Western Democracies	0.01	7.9	0.84	16.51	42.3	3.08	2.73	2.93	0.08	0.34	0.23	0.07	0.54	20.07	9.42	10.99	11.08	82.54	63.08	65.57	53.5	0.06	0	0.04	0.02	0.06	51.56
China	CHN	2	East Asia	0.13	61	0.07	45.75	11.7	3.25	3.05	2.8	0.05	0.03	0.09	0.01	0	11.56	9.59	5.95	11.7	78.25	15.58	60.04	8.29	1.13	0.61	0.31	0.21	0.52	38.8
Croatia	HRV	5	Hybrid Middle	0.56	4.9	0.73	40.09	7	2.35	2.1	2.32	0.03	0.15	0.06	0.04	0.17	20.06	11.49	12.63	7.85	79	56.54	78.32	26.38	0.46	0	0.28	0.18	0.46	52.04
Denmark	DNK	3	Scandinavia	0.04	4.6	0.92	0	38.3	3.11	2.81	3.08	0.1	0.18	0.18	0.06	0.77	31.42	14.76	13.43	20	85.39	70.58	75.24	63.29	0.33	0	0.27	0.06	0.33	79.61
Finland	FIN	3	Scandinavia	0.17	6.7	0.86	0.47	26.1	2.82	2.57	3.05	0.07	0.21	0.18	0.04	0.4	29.23	12.89	5.75	13.38	91.27	85.58	67.35	49.35	0.05	0	0.05	0	0.05	61.24
France	FRA	1	Western Democracies	0.13	2.8	0.88	16.04	27.6	3.1	2.46	3.05	0.06	0.36	0.13	0.12	0.58	26.52	4.97	13.15	8.33	88.7	26.73	76.96	32.17	0.01	0	0.01	0	0.01	52.97
Germany	DEU	1	Western Democracies	0.08	17.6	0.86	5.66	45.2	3.16	2.56	3.42	0.09	0.29	0.21	0.07	0.49	27.36	6.82	13.76	13.17	79.88	30	60.11	44.78	0.05	0.01	0.01	0.02	0.03	61.11
Hungary	HUN	5	Hybrid Middle	0.45	3.7	0.44	45.28	9.7	2.41	2.06	2.22	0.02	0.06	0.05	0.02	0.05	20.54	5.69	10.87	1.41	77.78	22.69	77.11	24.24	0.32	0.01	0.18	0.13	0.31	38.51
Iceland	ISL	3	Scandinavia	0	1.5	0.83	8.02	26.3	3.11	2.63	2.95	0.12	0.31	0.24	0.06	0.63	31.42	14.76	9.97	12.89	96.98	100	52.35	53.11	0	0	0	0	0	55.7853
India	IND	6	India	0.69	45.9	0.38	58.49	18.4	3.82	3.63	3.7	0.16	0.13	0.17	0.2	0.1	29.69	7.77	16.03	13.85	72.76	28.27	89.98	2.48	1.68	1.28	0.33	0.08	0.4	67.35
Italy	ITA	5	Hybrid Middle	0.28	3.6	0.84	32.08	17.6	2.56	2.11	2.56	0.05	0.14	0.08	0.06	0.81	22.81	6.87	13.93	9.29	79.1	30.19	71.41	28.88	0.1	0	0.08	0.03	0.1	52.9
Japan	JPN	2	East Asia	0.12	26.1	0.82	9.91	24.6	3.2	2.64	2.77	0.01	0.07	0.06	0	0.01	19.92	4.62	12.98	3.33	81.98	10.58	57.61	31.68	0.01	0	0	0.01	0.01	40.85
Korea	KOR	2	East Asia	0.07	23.9	0.7	20.28	39	3.28	3.09	3.01	0.01	0.1	0.05	0.02	0.19	10.51	3.49	5.93	4.98	83.2	1.15	42.02	42.29	0.04	0	0.03	0.01	0.03	24.91
Lithuania	LTU	5	Hybrid Middle	0.17	1.7	0.8	22.17	11.2	2.33	2.24	2.28	0.02	0.12	0.03	0.02	0.24	25.57	9.56	12.86	11.21	38.92	55.19	77.13	48.6	0.02	0	0.02	0	0.02	59.21
New Zealand	NZL	1	Western Democracies	0.31	4.6	0.88	1.42	33.4	2.87	2.67	2.83	0.13	0.38	0.26	0.08	0.42	19.15	12.09	11.41	7.9	87.64	49.23	68.81	46.83	0.43	0.03	0.1	0.3	0.4	50.55
Norway	NOR	3	Scandinavia	0	2.9	0.89	0.94	44	3.22	2.85	3.17	0.1	0.2	0.26	0.06	0.43	26.42	19.35	8.98	9.72	95.17	100	62.32	43.9	10.01	0	6.06	3.94	10.01	64.47
Philippines	PHL	5	Hybrid Middle	0.23	30.4	0.43	67.45	4.3	2.43	2.25	2.71	0.1	0.04	0.05	0.01	0.11	31.45	7.6	16.75	6.95	77.44	14.04	93.44	6.66	0.29	0.09	0.03	0.16	0.19	62.75
Russia	RUS	4	Russia	7.13	16.5	0.19	84.43	7.5	2.28	1.86	2.63	0.03	0.1	0.07	0.02	0.14	15.17	1.27	8.85	0	75.41	1.35	42.93	9.8	16.14	0.61	9.67	5.86	15.53	25.28
Slovakia	SVK	5	Hybrid Middle	0.04	13.7	0.8	38.68	10.5	1.94	1.86	2.08	0.02	0.2	0.08	0.01	0.04	25.31	4.86	12.21	7.75	77.93	28.08	68.61	34.63	0.02	0.01	0	0.01	0.01	50.12
Slovenia	SVN	5	Hybrid Middle	0.02	11.4	0.76	22.64	9.8	2.92	2.54	3.13	0.06	0.22	0.12	0.05	0.28	22.29	7.17	11.36	7.33	82.71	37.31	70.01	41.79	0.03	0.03	0	0	0	48.16
South Africa	ZAF	5	Hybrid Middle	1.79	71	0.69	54.25	8.2	2.72	2.58	2.61	0.12	0.06	0.06	0.06	0.01	20.09	3.17	15.16	7.27	70.15	1.73	66.13	7.33	2.87	2.44	0.4	0.03	0.43	45.69
Spain	ESP	5	Hybrid Middle	0.29	2.4	0.84	28.3	12.3	2.5	2.36	2.66	0.04	0.26	0.1	0.12	0.58	25.97	7.39	13.84	11.38	85.07	31.35	74.19	25.4	0	0	0	0	0	58.59
Sweden	SWE	3	Scandinavia	0	3.3	0.88	2.36	28.9	3.04	2.73	3.16	0.08	0.21	0.26	0.05	0.75	34.48	15.96	9.97	12.89	96.29	100	81.91	45.28	0.03	0	0.03	0	0.03	73.28
Switzerland	CHE	1	Western Democracies	0	0.3	0.89	2.83	48.6	3.36	2.67	3.65	0.13	0.35	0.33	0.1	0.58	26.6	7.73	13.99	10.28	89.8	45	79.7	70.75	0	0	0	0	0	58.61
Taiwan	TWN	2	East Asia	0.31	34.6	0.82	15.57	32.4	2.95	2.68	3.43	0.04	0.09	0.09	0.01	0.06	9.98	2.65	8.38	7.33	82.712	10.577	57.605	41.794	0	0	0	0	0	28.35
Thailand	THA	5	Hybrid Middle	0.05	13.1	0.39	64.15	6.1	2.42	2.29	2.47	0.03	0.06	0.07	0.03	0	21.89	4.85	13.11	7.38	74.78	27.31	81.11	13.68	1.46	0.03	0.48	0.94	1.42	47.23
USA	USA	1	Western Democracies	0.11	10	0.85	16.98	23.4	3.05	2.78	2.85	0.09	0.23	0.21	0.06	0.38	14.24	2.65	8	13.64	80.03	15.77	25.08	34.81	1.14	0.17	0.61	0.36	0.97	38.53
